# Supplementary material for: Kombucha-Mediated Silver Nanoparticles with Fungicidal Activity Against WHO-Priority Candida Pathogens: In Vitro and Galleria mellonella Evaluation
Source: Curr Issues Mol Biol. 2026 Jun 17;48(6):634. doi: 10.3390/cimb48060634 (PMC13298145; doi:10.3390/cimb48060634)
Supplement: Supplementary file 1 [file cimb-48-00634-s001.zip]

Archive with 3 entries (3 files):
- Supplementary Table S1.pdf
- Supplementary Table S2 REVISED.pdf
- Supplementary Table S3.pdf
